# Supplementary material for: Self-Regulation Intervention Impact on Turkish Children with Emotional and Behavioral Disorder Risks
Source: Behav Sci (Basel). 2025 Apr 10;15(4):508. doi: 10.3390/bs15040508 (PMC12024350; doi:10.3390/bs15040508)
Supplement: Supplementary file 1 [file behavsci-15-00508-s001.zip]

Archive with 1 entries (1 files):
- behavsci-3460144-supplementary.pdf
